# Supplementary material for: PARP1 and PARG Are the Draft Horses for Polycomb-Trithorax Chromatin Regulator Machinery
Source: Biomolecules. 2025 Sep 12;15(9):1314. doi: 10.3390/biom15091314 (PMC12467497; doi:10.3390/biom15091314)
Supplement: Supplementary file 1 [file biomolecules-15-01314-s001.zip]

Archive with 2 entries (2 files):
- Supplemental Data.pdf
- Supplemental Table 1.csv
