# Supplementary material for: PARP1 and PARG Are the Draft Horses for Polycomb-Trithorax Chromatin Regulator Machinery
Source: Biomolecules. 2025 Sep 12;15(9):1314. doi: 10.3390/biom15091314 (PMC12467497; doi:10.3390/biom15091314)
Supplement: Supplementary file 1 [file biomolecules-15-01314-s001.zip › Supplemental Table 1.csv]

Location	Name	Mod1	Mod2	Mod3	Mod4	Array1	Array2	Average signal	SEM
A1	H3_1-19	unmod				20.82066667	30.49866667	25.65966667	4.839
A2	H3_1-19	R2me2s				36.15266667	43.71466667	39.93366667	3.781
A3	H3_1-19	R2me2a				38.81566667	30.50366667	34.65966667	4.156
A4	H3_1-19	R2Citr				30.35766667	34.23566667	32.29666667	1.939
A5	H3_1-19	T3P				36.23166667	29.25766667	32.74466667	3.487
A6	H3_1-19	K4me1				107.6356667	75.18866667	91.41216667	16.2235
A7	H3_1-19	K4me2				52.17866667	28.34566667	40.26216667	11.9165
A8	H3_1-19	K4me3				32.12466667	10.65666667	21.39066667	10.734
A9	H3_1-19	K4ac				40.69666667	5.977666667	23.33716667	17.3595
A10	H3_1-19	R8me2s				14.61366667	4.023666667	9.318666667	5.295
A11	H3_1-19	R8me2a				41.37766667	25.27366667	33.32566667	8.052
A12	H3_1-19	R8Citr				7.263666667	5.744666667	6.504166667	0.7595
A13	H3_1-19	K9me1				90.38066667	81.08266667	85.73166667	4.649
A14	H3_1-19	K9me2				25.16266667	21.49766667	23.33016667	1.8325
A15	H3_1-19	K9me3				29.53166667	20.35066667	24.94116667	4.5905
A16	H3_1-19	K9ac				30.13266667	25.42266667	27.77766667	2.355
A17	H3_1-19	S10P				4.126666667	7.450666667	5.788666667	1.662
A18	H3_1-19	T11P				0	4.794666667	2.397333333	2.397333333
A19	H3_1-19	K14ac				22.77566667	26.42166667	24.59866667	1.823
A20	H3_1-19	R2me2s	T3P			16.69466667	18.50766667	17.60116667	0.9065
A21	H3_1-19	R2me2s	K4me1			86.28166667	60.68266667	73.48216667	12.7995
A22	H3_1-19	R2me2s	K4me2			36.68166667	15.75566667	26.21866667	10.463
A23	H3_1-19	R2me2s	K4me3			26.71966667	10.50966667	18.61466667	8.105
A24	H3_1-19	R2me2s	K4ac			22.53666667	14.59266667	18.56466667	3.972
B1	H3_1-19	R2me2a	T3P			20.23966667	27.86566667	24.05266667	3.813
B2	H3_1-19	R2me2a	K4me1			57.22466667	100.4466667	78.83566667	21.611
B3	H3_1-19	R2me2a	K4me2			41.65466667	24.15066667	32.90266667	8.752
B4	H3_1-19	R2me2a	K4me3			42.30066667	18.20166667	30.25116667	12.0495
B5	H3_1-19	R2me2a	K4ac			50.40166667	33.08266667	41.74216667	8.6595
B6	H3_1-19	R2Citr	T3P			50.58266667	37.02466667	43.80366667	6.779
B7	H3_1-19	R2Citr	K4me1			105.1126667	96.11166667	100.6121667	4.5005
B8	H3_1-19	R2Citr	K4me2			25.27066667	37.97066667	31.62066667	6.35
B9	H3_1-19	R2Citr	K4me3			29.61366667	27.32766667	28.47066667	1.143
B10	H3_1-19	R2Citr	K4ac			32.63966667	30.67966667	31.65966667	0.98
B11	H3_1-19	T3P	K4me1			148.2436667	142.3266667	145.2851667	2.9585
B12	H3_1-19	T3P	K4me2			48.30666667	35.80866667	42.05766667	6.249
B13	H3_1-19	T3P	K4me3			22.22566667	30.78566667	26.50566667	4.28
B14	H3_1-19	T3P	K4ac			13.01366667	41.71966667	27.36666667	14.353
B15	H3_1-19	R2me2s	T3P	K4me1		141.2476667	133.7176667	137.4826667	3.765
B16	H3_1-19	R2me2s	T3P	K4me2		29.45166667	24.41566667	26.93366667	2.518
B17	H3_1-19	R2me2s	T3P	K4me3		28.78466667	33.43866667	31.11166667	2.327
B18	H3_1-19	R2me2s	T3P	K4ac		16.34866667	32.12266667	24.23566667	7.887
B19	H3_1-19	R2me2a	T3P	K4me1		95.76466667	122.3576667	109.0611667	13.2965
B20	H3_1-19	R2me2a	T3P	K4me2		21.54166667	41.26366667	31.40266667	9.861
B21	H3_1-19	R2me2a	T3P	K4me3		29.61966667	22.61866667	26.11916667	3.5005
B22	H3_1-19	R2me2a	T3P	K4ac		42.94566667	28.37966667	35.66266667	7.283
B23	H3_1-19	R8me2s	K9me1			76.04366667	75.97366667	76.00866667	0.035
B24	H3_1-19	R8me2s	K9me2			22.55266667	27.24366667	24.89816667	2.3455
C1	H3_1-19	R8me2s	K9me3			7.920666667	26.68266667	17.30166667	9.381
C2	H3_1-19	R8me2s	K9ac			3.699666667	21.95766667	12.82866667	9.129
C3	H3_1-19	R8me2s	S10P			4.701666667	5.825666667	5.263666667	0.562
C4	H3_1-19	R8me2s	T11P			4.849666667	2.194666667	3.522166667	1.3275
C5	H3_1-19	R8me2a	K9me1			67.76366667	73.18166667	70.47266667	2.709
C6	H3_1-19	R8me2a	K9me2			31.98966667	25.65466667	28.82216667	3.1675
C7	H3_1-19	R8me2a	K9me3			32.98466667	33.77066667	33.37766667	0.393
C8	H3_1-19	R8me2a	K9ac			7.817666667	22.58066667	15.19916667	7.3815
C9	H3_1-19	R8me2a	S10P			1.692666667	9.610666667	5.651666667	3.959
C10	H3_1-19	R8me2a	T11P			0.650666667	10.09266667	5.371666667	4.721
C11	H3_1-19	R8Citr	K9me1			64.07366667	63.71866667	63.89616667	0.1775
C12	H3_1-19	R8Citr	K9me2			16.54766667	9.473666667	13.01066667	3.537
C13	H3_1-19	R8Citr	K9me3			4.894666667	20.07466667	12.48466667	7.59
C14	H3_1-19	R8Citr	K9ac			3.152666667	6.640666667	4.896666667	1.744
C15	H3_1-19	R8Citr	S10P			6.052666667	6.157666667	6.105166667	0.0525
C16	H3_1-19	R8Citr	T11P			2.399666667	4.409666667	3.404666667	1.005
C17	H3_1-19	K9me1	S10P			0.446666667	6.544666667	3.495666667	3.049
C18	H3_1-19	K9me1	T11P			9.154666667	20.01366667	14.58416667	5.4295
C19	H3_1-19	K9me1	K14ac			108.9986667	115.1186667	112.0586667	3.06
C20	H3_1-19	K9me2	S10P			4.824666667	13.87866667	9.351666667	4.527
C21	H3_1-19	K9me2	T11P			2.022666667	9.432666667	5.727666667	3.705
C22	H3_1-19	K9me2	K14ac			32.62666667	24.70066667	28.66366667	3.963
C23	H3_1-19	K9me3	S10P			0.029666667	8.089666667	4.059666667	4.03
C24	H3_1-19	K9me3	T11P			0	8.570666667	4.285333333	4.285333333
D1	H3_1-19	K9me3	K14ac			0	27.30566667	13.65283333	13.65283333
D2	H3_1-19	K9ac	S10P			0	0.124666667	0.062333333	0.062333333
D3	H3_1-19	K9ac	T11P			0	0	0	0
D4	H3_1-19	K9ac	K14ac			7.042666667	4.324666667	5.683666667	1.359
D5	H3_1-19	S10P	T11P			3.425666667	4.074666667	3.750166667	0.3245
D6	H3_1-19	S10P	K14ac			2.909666667	2.003666667	2.456666667	0.453
D7	H3_1-19	T11P	K14ac			0.520666667	3.022666667	1.771666667	1.251
D8	H3_1-19	R8me2s	K9me1	S10P		1.122666667	7.921666667	4.522166667	3.3995
D9	H3_1-19	R8me2s	K9me2	S10P		3.496666667	7.978666667	5.737666667	2.241
D10	H3_1-19	R8me2s	K9me3	S10P		0	6.796666667	3.398333333	3.398333333
D11	H3_1-19	R8me2s	K9ac	S10P		2.235666667	8.239666667	5.237666667	3.002
D12	H3_1-19	R8me2s	K9me1	T11P		5.431666667	10.29066667	7.861166667	2.4295
D13	H3_1-19	R8me2s	K9me2	T11P		1.431666667	4.868666667	3.150166667	1.7185
D14	H3_1-19	R8me2s	K9me3	T11P		0.269666667	1.563666667	0.916666667	0.647
D15	H3_1-19	R8me2s	K9ac	T11P		0.039666667	2.953666667	1.496666667	1.457
D16	H3_1-19	R8me2a	K9me1	S10P		0	2.974666667	1.487333333	1.487333333
D17	H3_1-19	R8me2a	K9me2	S10P		2.444666667	3.305666667	2.875166667	0.4305
D18	H3_1-19	R8me2a	K9me3	S10P		0.560666667	3.754666667	2.157666667	1.597
D19	H3_1-19	R8me2a	K9ac	S10P		1.778666667	7.914666667	4.846666667	3.068
D20	H3_1-19	R8me2a	K9me1	T11P		6.525666667	13.51966667	10.02266667	3.497
D21	H3_1-19	R8me2a	K9me2	T11P		1.405666667	8.158666667	4.782166667	3.3765
D22	H3_1-19	R8me2a	K9me3	T11P		0	1.227666667	0.613833333	0.613833333
D23	H3_1-19	R8me2a	K9ac	T11P		0	1.504666667	0.752333333	0.752333333
D24	H3_1-19	R8me2a	K9me1	S10P	T11P	0	1.983666667	0.991833333	0.991833333
E1	H3_1-19	R8me2a	K9me2	S10P	T11P	0	0	0	0
E2	H3_1-19	R8me2a	K9me3	S10P	T11P	0	0	0	0
E3	H3_1-19	R8me2a	K9ac	S10P	T11P	0	0	0	0
E4	H3_1-19	R2me2s	K4me1	R8me2s		32.66066667	53.40966667	43.03516667	10.3745
E5	H3_1-19	R2me2s	K4me2	R8me2s		24.45766667	26.26866667	25.36316667	0.9055
E6	H3_1-19	R2me2s	K4me3	R8me2s		9.317666667	12.08866667	10.70316667	1.3855
E7	H3_1-19	R2me2s	K4ac	R8me2s		8.076666667	23.37666667	15.72666667	7.65
E8	H3_1-19	R2me2a	K4me1	R8me2a		68.72066667	77.01766667	72.86916667	4.1485
E9	H3_1-19	R2me2a	K4me2	R8me2a		17.99266667	31.40466667	24.69866667	6.706
E10	H3_1-19	R2me2a	K4me3	R8me2a		6.228666667	23.67266667	14.95066667	8.722
E11	H3_1-19	R2me2a	K4ac	R8me2a		5.837666667	29.57566667	17.70666667	11.869
E12	H3_1-19	R2me2s	K4me1	K9me1		108.4356667	114.8496667	111.6426667	3.207
E13	H3_1-19	R2me2s	K4me2	K9me1		88.63266667	95.36566667	91.99916667	3.3665
E14	H3_1-19	R2me2s	K4me3	K9me1		86.75766667	75.99066667	81.37416667	5.3835
E15	H3_1-19	R2me2s	K4ac	K9me1		79.31966667	71.88166667	75.60066667	3.719
E16	H3_1-19	R2me2a	K4me1	K9me2		74.75366667	72.77466667	73.76416667	0.9895
E17	H3_1-19	R2me2a	K4me2	K9me2		8.564666667	6.140666667	7.352666667	1.212
E18	H3_1-19	R2me2a	K4me3	K9me2		12.65866667	25.24966667	18.95416667	6.2955
E19	H3_1-19	R2me2a	K4ac	K9me2		29.53066667	16.81166667	23.17116667	6.3595
E20	H3_1-19	R2me2s	K4me1	K9me3		56.54566667	75.14066667	65.84316667	9.2975
E21	H3_1-19	R2me2s	K4me2	K9me3		28.32466667	13.09866667	20.71166667	7.613
E22	H3_1-19	R2me2s	K4me3	K9me3		0	2.573666667	1.286833333	1.286833333
E23	H3_1-19	R2me2s	K4ac	K9me3		16.94966667	14.82966667	15.88966667	1.06
E24	H3_1-19	R2me2a	K4me1	K9ac		84.75766667	83.78166667	84.26966667	0.488
F1	H3_1-19	R2me2a	K4me2	K9ac		0	1.177666667	0.588833333	0.588833333
F2	H3_1-19	R2me2a	K4me3	K9ac		0	0	0	0
F3	H3_1-19	R2me2a	K4ac	K9ac		3.918666667	3.683666667	3.801166667	0.1175
F4	H3_1-19	K4me1	R8me2s	K9me1		75.00066667	85.50166667	80.25116667	5.2505
F5	H3_1-19	K4me2	R8me2s	K9me1		67.97366667	71.16766667	69.57066667	1.597
F6	H3_1-19	K4me3	R8me2s	K9me1		38.88966667	52.20566667	45.54766667	6.658
F7	H3_1-19	K4ac	R8me2s	K9me1		55.39366667	58.23166667	56.81266667	1.419
F8	H3_1-19	K4me1	R8me2a	K9me1		89.45066667	91.77466667	90.61266667	1.162
F9	H3_1-19	K4me2	R8me2a	K9me1		72.44066667	83.93966667	78.19016667	5.7495
F10	H3_1-19	K4me3	R8me2a	K9me1		64.60766667	44.95066667	54.77916667	9.8285
F11	H3_1-19	K4ac	R8me2a	K9me1		47.38266667	85.77766667	66.58016667	19.1975
F12	H3_1-19	K4me1	R8me2s	K9me2		30.48866667	40.84666667	35.66766667	5.179
F13	H3_1-19	K4me2	R8me2s	K9me2		13.16966667	17.82066667	15.49516667	2.3255
F14	H3_1-19	K4me3	R8me2s	K9me2		2.069666667	8.951666667	5.510666667	3.441
F15	H3_1-19	K4ac	R8me2s	K9me2		2.670666667	7.916666667	5.293666667	2.623
F16	H3_1-19	K4me1	R8me2a	K9me2		45.33966667	40.85966667	43.09966667	2.24
F17	H3_1-19	K4me2	R8me2a	K9me2		20.09166667	7.845666667	13.96866667	6.123
F18	H3_1-19	K4me3	R8me2a	K9me2		2.815666667	7.189666667	5.002666667	2.187
F19	H3_1-19	K4ac	R8me2a	K9me2		12.36766667	8.327666667	10.34766667	2.02
F20	H3_1-19	K4me1	R8me2s	K9me3		1.515666667	4.457666667	2.986666667	1.471
F21	H3_1-19	K4me2	R8me2s	K9me3		4.939666667	13.04766667	8.993666667	4.054
F22	H3_1-19	K4me3	R8me2s	K9me3		5.454666667	5.333666667	5.394166667	0.0605
F23	H3_1-19	K4ac	R8me2s	K9me3		12.12766667	9.473666667	10.80066667	1.327
F24	H3_1-19	K4me1	R8me2a	K9me3		25.43766667	44.59266667	35.01516667	9.5775
G1	H3_1-19	K4me2	R8me2a	K9me3		2.099666667	0.878666667	1.489166667	0.6105
G2	H3_1-19	K4me3	R8me2a	K9me3		0	4.724666667	2.362333333	2.362333333
G3	H3_1-19	K4ac	R8me2a	K9me3		0	0	0	0
G4	H3_1-19	K4me1	R8me2s	K9ac		37.06266667	32.98366667	35.02316667	2.0395
G5	H3_1-19	K4me2	R8me2s	K9ac		1.547666667	7.738666667	4.643166667	3.0955
G6	H3_1-19	K4me3	R8me2s	K9ac		0	1.134666667	0.567333333	0.567333333
G7	H3_1-19	K4ac	R8me2s	K9ac		0	0	0	0
G8	H3_1-19	K4me1	R8me2a	K9ac		57.82966667	74.51666667	66.17316667	8.3435
G9	H3_1-19	K4me2	R8me2a	K9ac		0.586666667	14.99066667	7.788666667	7.202
G10	H3_1-19	K4me3	R8me2a	K9ac		0	10.67166667	5.335833333	5.335833333
G11	H3_1-19	K4ac	R8me2a	K9ac		0	8.059666667	4.029833333	4.029833333
G12	H3_1-19	R2me2s	K4me1	R8me2s	K9me1	64.10766667	97.18666667	80.64716667	16.5395
G13	H3_1-19	R2me2s	K4me2	R8me2s	K9me1	72.29866667	49.19566667	60.74716667	11.5515
G14	H3_1-19	R2me2s	K4me3	R8me2s	K9me1	66.22966667	62.22766667	64.22866667	2.001
G15	H3_1-19	R2me2s	K4ac	R8me2s	K9me1	40.90266667	34.00766667	37.45516667	3.4475
G16	H3_1-19	R2me2a	K4me1	R8me2s	K9me1	112.4296667	108.0376667	110.2336667	2.196
G17	H3_1-19	R2me2a	K4me2	R8me2s	K9me1	41.16766667	29.23966667	35.20366667	5.964
G18	H3_1-19	R2me2a	K4me3	R8me2s	K9me1	31.54366667	54.16066667	42.85216667	11.3085
G19	H3_1-19	R2me2a	K4ac	R8me2s	K9me1	69.69966667	48.66666667	59.18316667	10.5165
G20	H3_1-19	R2me2s	K4me1	R8me2s	K9me2	44.83966667	38.19466667	41.51716667	3.3225
G21	H3_1-19	R2me2s	K4me2	R8me2s	K9me2	12.20666667	10.42566667	11.31616667	0.8905
G22	H3_1-19	R2me2s	K4me3	R8me2s	K9me2	15.45066667	3.936666667	9.693666667	5.757
G23	H3_1-19	R2me2s	K4ac	R8me2s	K9me2	6.546666667	10.15166667	8.349166667	1.8025
G24	H3_1-19	R2me2a	K4me1	R8me2s	K9me2	44.10466667	30.12066667	37.11266667	6.992
H1	H3_1-19	R2me2a	K4me2	R8me2s	K9me2	0	8.773666667	4.386833333	4.386833333
H2	H3_1-19	R2me2a	K4me3	R8me2s	K9me2	0	0	0	0
H3	H3_1-19	R2me2a	K4ac	R8me2s	K9me2	0	0	0	0
H4	H3_1-19	R2me2s	K4me1	R8me2s	K9me3	27.85466667	30.97966667	29.41716667	1.5625
H5	H3_1-19	R2me2s	K4me2	R8me2s	K9me3	0	5.167666667	2.583833333	2.583833333
H6	H3_1-19	R2me2s	K4me3	R8me2s	K9me3	0	0	0	0
H7	H3_1-19	R2me2s	K4ac	R8me2s	K9me3	0	0	0	0
H8	H3_1-19	R2me2a	K4me1	R8me2s	K9me3	41.46366667	56.16266667	48.81316667	7.3495
H9	H3_1-19	R2me2a	K4me2	R8me2s	K9me3	4.381666667	5.866666667	5.124166667	0.7425
H10	H3_1-19	R2me2a	K4me3	R8me2s	K9me3	0	0	0	0
H11	H3_1-19	R2me2a	K4ac	R8me2s	K9me3	0	9.499666667	4.749833333	4.749833333
H12	H3_1-19	R2me2s	K4me1	R8me2s	K9ac	52.41766667	54.01966667	53.21866667	0.801
H13	H3_1-19	R2me2s	K4me2	R8me2s	K9ac	6.666666667	11.91366667	9.290166667	2.6235
H14	H3_1-19	R2me2s	K4me3	R8me2s	K9ac	0	0.659666667	0.329833333	0.329833333
H15	H3_1-19	R2me2s	K4ac	R8me2s	K9ac	0	3.747666667	1.873833333	1.873833333
H16	H3_1-19	R2me2a	K4me1	R8me2s	K9ac	60.87266667	47.08766667	53.98016667	6.8925
H17	H3_1-19	R2me2a	K4me2	R8me2s	K9ac	2.162666667	4.221666667	3.192166667	1.0295
H18	H3_1-19	R2me2a	K4me3	R8me2s	K9ac	0	0.781666667	0.390833333	0.390833333
H19	H3_1-19	R2me2a	K4ac	R8me2s	K9ac	0	4.260666667	2.130333333	2.130333333
H20	H3_1-19	R2me2s	K4me1	R8me2a	K9me1	94.76966667	93.75466667	94.26216667	0.5075
H21	H3_1-19	R2me2s	K4me2	R8me2a	K9me1	63.13066667	60.11266667	61.62166667	1.509
H22	H3_1-19	R2me2s	K4me3	R8me2a	K9me1	43.38166667	55.10166667	49.24166667	5.86
H23	H3_1-19	R2me2s	K4ac	R8me2a	K9me1	47.74466667	71.90166667	59.82316667	12.0785
H24	H3_1-19	R2me2a	K4me1	R8me2a	K9me1	105.4416667	84.00266667	94.72216667	10.7195
I1	H3_1-19	R2me2a	K4me2	R8me2a	K9me1	42.20766667	73.02566667	57.61666667	15.409
I2	H3_1-19	R2me2a	K4me3	R8me2a	K9me1	52.33266667	77.76066667	65.04666667	12.714
I3	H3_1-19	R2me2a	K4ac	R8me2a	K9me1	82.45466667	66.86866667	74.66166667	7.793
I4	H3_1-19	R2me2s	K4me1	R8me2a	K9me2	49.14766667	24.12566667	36.63666667	12.511
I5	H3_1-19	R2me2s	K4me2	R8me2a	K9me2	0	0	0	0
I6	H3_1-19	R2me2s	K4me3	R8me2a	K9me2	0	0	0	0
I7	H3_1-19	R2me2s	K4ac	R8me2a	K9me2	0	0	0	0
I8	H3_1-19	R2me2a	K4me1	R8me2a	K9me2	44.79966667	50.04366667	47.42166667	2.622
I9	H3_1-19	R2me2a	K4me2	R8me2a	K9me2	3.526666667	4.281666667	3.904166667	0.3775
I10	H3_1-19	R2me2a	K4me3	R8me2a	K9me2	0	0	0	0
I11	H3_1-19	R2me2a	K4ac	R8me2a	K9me2	0	3.536666667	1.768333333	1.768333333
I12	H3_1-19	R2me2s	K4me1	R8me2a	K9me3	44.17266667	30.50066667	37.33666667	6.836
I13	H3_1-19	R2me2s	K4me2	R8me2a	K9me3	7.633666667	4.868666667	6.251166667	1.3825
I14	H3_1-19	R2me2s	K4me3	R8me2a	K9me3	0	2.645666667	1.322833333	1.322833333
I15	H3_1-19	R2me2s	K4ac	R8me2a	K9me3	1.569666667	2.182666667	1.876166667	0.3065
I16	H3_1-19	R2me2a	K4me1	R8me2a	K9me3	22.87666667	43.66066667	33.26866667	10.392
I17	H3_1-19	R2me2a	K4me2	R8me2a	K9me3	0	3.218666667	1.609333333	1.609333333
I18	H3_1-19	R2me2a	K4me3	R8me2a	K9me3	1.307666667	0.528666667	0.918166667	0.3895
I19	H3_1-19	R2me2a	K4ac	R8me2a	K9me3	0.184666667	0.533666667	0.359166667	0.1745
I20	H3_1-19	R2me2s	K4me1	R8me2a	K9ac	84.31866667	72.68266667	78.50066667	5.818
I21	H3_1-19	R2me2s	K4me2	R8me2a	K9ac	3.156666667	5.365666667	4.261166667	1.1045
I22	H3_1-19	R2me2s	K4me3	R8me2a	K9ac	0	3.809666667	1.904833333	1.904833333
I23	H3_1-19	R2me2s	K4ac	R8me2a	K9ac	0	4.336666667	2.168333333	2.168333333
I24	H3_1-19	R2me2a	K4me1	R8me2a	K9ac	94.07266667	90.23466667	92.15366667	1.919
J1	H3_1-19	R2me2a	K4me2	R8me2a	K9ac	0	0	0	0
J2	H3_1-19	R2me2a	K4me3	R8me2a	K9ac	0	0	0	0
J3	H3_1-19	R2me2a	K4ac	R8me2a	K9ac	0	0	0	0
J4	H3_7-26	unmod				0	0	0	0
J5	H3_7-26	K14ac				0	0	0	0
J6	H3_7-26	K14ac	S10P			0	0	0	0
J7	H3_7-26	K14ac	T11P			0	0	0	0
J8	H3_7-26	R17me2s				0	0	0	0
J9	H3_7-26	R17me2a				0	0	0	0
J10	H3_7-26	R17Citr				0	0	0	0
J11	H3_7-26	K18ac				0	0	0	0
J12	H3_7-26	K14ac	R17me2s			0	0	0	0
J13	H3_7-26	K14ac	R17me2a			0	0	0	0
J14	H3_7-26	K14ac	K18ac			0	0	0	0
J15	H3_7-26	R17me2s	K18ac			0	0	0	0
J16	H3_7-26	R17me2a	K18ac			0	0	0	0
J17	H3_7-26	R17Citr	K18ac			0	0	0	0
J18	H3_7-26	K14ac	R17me2s	K18ac		0	0	0	0
J19	H3_7-26	K14ac	R17me2a	K18ac		0	0	0	0
J20	H3_16-35	unmod				0	0	0	0
J21	H3_16-35	R26me2s				0	1.655666667	0.827833333	0.827833333
J22	H3_16-35	R26me2a				0	1.528666667	0.764333333	0.764333333
J23	H3_16-35	R26Citr				0	2.149666667	1.074833333	1.074833333
J24	H3_16-35	K27me1				79.69466667	93.68966667	86.69216667	6.9975
K1	H3_16-35	K27me2				0	0	0	0
K2	H3_16-35	K27me3				0	0	0	0
K3	H3_16-35	K27ac				0	0	0	0
K4	H3_16-35	S28P				0	0	0	0
K5	H3_16-35	R26me2s	K27me1			67.72566667	51.14866667	59.43716667	8.2885
K6	H3_16-35	R26me2s	K27me2			0	0	0	0
K7	H3_16-35	R26me2s	K27me3			0	0	0	0
K8	H3_16-35	R26me2s	K27ac			0	0	0	0
K9	H3_16-35	R26me2s	S28P			0	0	0	0
K10	H3_16-35	R26me2a	K27me1			55.33666667	73.79566667	64.56616667	9.2295
K11	H3_16-35	R26me2a	K27me2			0	0	0	0
K12	H3_16-35	R26me2a	K27me3			0	0	0	0
K13	H3_16-35	R26me2a	K27ac			0	0	0	0
K14	H3_16-35	R26me2a	S28P			0	0	0	0
K15	H3_16-35	R26Citr	K27me1			73.01466667	40.84866667	56.93166667	16.083
K16	H3_16-35	R26Citr	K27me2			0	0	0	0
K17	H3_16-35	R26Citr	K27me3			0	0	0	0
K18	H3_16-35	R26Citr	S28P			0	0	0	0
K19	H3_16-35	K27me1	S28P			0	0	0	0
K20	H3_16-35	K27me2	S28P			0	0	0	0
K21	H3_16-35	K27me3	S28P			0	0	0	0
K22	H3_16-35	K27ac	S28P			0	0.761666667	0.380833333	0.380833333
K23	H3_16-35	R26me2s	K27me1	S28P		0	1.339666667	0.669833333	0.669833333
K24	H3_16-35	R26me2s	K27me2	S28P		0	0.270666667	0.135333333	0.135333333
L1	H3_16-35	R26me2s	K27me3	S28P		0	0	0	0
L2	H3_16-35	R26me2s	K27ac	S28P		0	0	0	0
L3	H3_16-35	R26me2a	K27me1	S28P		0	0	0	0
L4	H3_16-35	R26me2a	K27me2	S28P		0	0	0	0
L5	H3_16-35	R26me2a	K27me3	S28P		0	0	0	0
L6	H3_16-35	R26me2a	K27ac	S28P		0	0	0	0
L7	H3_26-45	unmod				0	0	0	0
L8	H3_26-45	K36me1				136.8046667	121.6106667	129.2076667	7.597
L9	H3_26-45	K36me2				11.81266667	4.114666667	7.963666667	3.849
L10	H3_26-45	K36me3				0	0	0	0
L11	H3_26-45	K36ac				0	0	0	0
L12	H4_1-19	unmod				0	0	0	0
L13	H4_1-19	S1P				0	0	0	0
L14	H4_1-19	R3me2s				0	0	0	0
L15	H4_1-19	R3me2a				0	0	0	0
L16	H4_1-19	K5ac				0	0	0	0
L17	H4_1-19	K8ac				0	0	0	0
L18	H4_1-19	K12ac				0	0	0	0
L19	H4_1-19	K16ac				2.944666667	6.613666667	4.779166667	1.8345
L20	H4_1-19	S1P	R3me2s			0	0	0	0
L21	H4_1-19	S1P	R3me2a			0	0	0	0
L22	H4_1-19	S1P	K5ac			0	0	0	0
L23	H4_1-19	R3me2s	K5ac			0	0	0	0
L24	H4_1-19	R3me2s	K8ac			0	0	0	0
M1	H4_1-19	R3me2a	K5ac			0	0	0	0
M2	H4_1-19	R3me2a	K8ac			0	0	0	0
M3	H4_1-19	K5ac	K8ac			0	0	0	0
M4	H4_1-19	K8ac	K12ac			0	0	0	0
M5	H4_1-19	K8ac	K16ac			0	0	0	0
M6	H4_1-19	K12ac	K16ac			0	0	0	0
M7	H4_1-19	S1P	R3me2s	K5ac		0	0	0	0
M8	H4_1-19	S1P	R3me2a	K5ac		0	0	0	0
M9	H4_1-19	R3me2s	K5ac	K8ac		0	0	0	0
M10	H4_1-19	R3me2a	K5ac	K8ac		0	0	0	0
M11	H4_1-19	K5ac	K8ac	K12ac		0	0	0	0
M12	H4_1-19	K8ac	K12ac	K16ac		0	0	0	0
M13	H4_1-19	S1P	R3me2s	K5ac	K8ac	0	0	0	0
M14	H4_1-19	S1P	R3me2a	K5ac	K8ac	0	0	0	0
M15	H4_1-19	R3me2s	K5ac	K8ac	K12ac	0	0	0	0
M16	H4_1-19	R3me2a	K5ac	K8ac	K12ac	0	0	0	0
M17	H4_1-19	K5ac	K8ac	K12ac	K16ac	0	0	0	0
M18	H4_11-30	unmod				0	0	0	0
M19	H4_11-30	K12ac				0	0	0	0
M20	H4_11-30	K16ac				0	2.159666667	1.079833333	1.079833333
M21	H4_11-30	R17me2s				0	0	0	0
M22	H4_11-30	R17me2a				0	0	0	0
M23	H4_11-30	R19me2s				0	0	0	0
M24	H4_11-30	R19me2a				0	3.790666667	1.895333333	1.895333333
N1	H4_11-30	K20me1				150.9146667	135.4066667	143.1606667	7.754
N2	H4_11-30	K20me2				22.32166667	7.030666667	14.67616667	7.6455
N3	H4_11-30	K20me3				0	0	0	0
N4	H4_11-30	K20ac				0	0	0	0
N5	H4_11-30	R24me2a				0	0	0	0
N6	H4_11-30	R24me2s				0	0	0	0
N7	H4_11-30	K12ac	K16ac			0	0	0	0
N8	H4_11-30	K16ac	R17me2s			0	0	0	0
N9	H4_11-30	K16ac	R17me2a			0	0	0	0
N10	H4_11-30	K16ac	R19me2s			0	0	0	0
N11	H4_11-30	K16ac	R19me2a			0	0	0	0
N12	H4_11-30	K16ac	K20me1			139.6186667	142.9316667	141.2751667	1.6565
N13	H4_11-30	K16ac	K20me2			30.78966667	12.70966667	21.74966667	9.04
N14	H4_11-30	K16ac	K20me3			0	0	0	0
N15	H4_11-30	K16ac	K20ac			0	5.323666667	2.661833333	2.661833333
N16	H4_11-30	K12ac	K16ac	K20me1		136.6266667	143.8856667	140.2561667	3.6295
N17	H4_11-30	K12ac	K16ac	K20me2		7.989666667	7.846666667	7.918166667	0.0715
N18	H4_11-30	K12ac	K16ac	K20me3		0	0	0	0
N19	H4_11-30	K12ac	K16ac	K20ac		0	0.024666667	0.012333333	0.012333333
N20	H4_11-30	R19me2a	K20me1			131.7266667	136.6546667	134.1906667	2.464
N21	H4_11-30	R19me2a	K20me2			7.958666667	11.64066667	9.799666667	1.841
N22	H4_11-30	R19me2a	K20me3			0	2.059666667	1.029833333	1.029833333
N23	H4_11-30	R19me2a	K20ac			0	5.320666667	2.660333333	2.660333333
N24	H4_11-30	R19me2s	K20me1			132.2776667	144.1456667	138.2116667	5.934
O1	H4_11-30	R19me2s	K20me2			9.440666667	0	4.720333333	4.720333333
O2	H4_11-30	R19me2s	K20me3			0	0	0	0
O3	H4_11-30	R19me2s	K20ac			0	0	0	0
O4	H4_11-30	R24me2a	K20me1			131.3966667	110.5366667	120.9666667	10.43
O5	H4_11-30	R24me2a	K20me2			11.34066667	0	5.670333333	5.670333333
O6	H4_11-30	R24me2a	K20me3			0	0	0	0
O7	H4_11-30	R24me2a	K20ac			0	0	0	0
O8	H4_11-30	R24me2s	K20me1			128.3786667	114.4236667	121.4011667	6.9775
O9	H4_11-30	R24me2s	K20me2			1.083666667	10.46366667	5.773666667	4.69
O10	H4_11-30	R24me2s	K20me3			0	0.329666667	0.164833333	0.164833333
O11	H4_11-30	R24me2s	K20ac			0	0	0	0
O12	H2a_1-19	unmod				17.24866667	33.02766667	25.13816667	7.8895
O13	H2a_1-19	S1P				17.61666667	7.441666667	12.52916667	5.0875
O14	H2a_1-19	K5ac				0	2.977666667	1.488833333	1.488833333
O15	H2a_1-19	K9ac				0	8.879666667	4.439833333	4.439833333
O16	H2a_1-19	K13ac				8.647666667	34.01166667	21.32966667	12.682
O17	H2a_1-19	S1P	K5ac			0	1.885666667	0.942833333	0.942833333
O18	H2a_1-19	S1P	K9ac			0	1.816666667	0.908333333	0.908333333
O19	H2a_1-19	S1P	K13ac			0	0	0	0
O20	H2a_1-19	K5ac	K9ac			2.149666667	11.02066667	6.585166667	4.4355
O21	H2a_1-19	K5ac	K13ac			43.31066667	49.77566667	46.54316667	3.2325
O22	H2a_1-19	K9ac	K13ac			1.007666667	18.40366667	9.705666667	8.698
O23	H2a_1-19	S1P	K5ac	K9ac		0	13.01466667	6.507333333	6.507333333
O24	H2a_1-19	S1P	K5ac	K13ac		0	15.26166667	7.630833333	7.630833333
P1	H2a_1-19	S1P	K9ac	K13ac		0	0	0	0
P2	H2a_1-19	K5ac	K9ac	K13ac		0	0	0	0
P3	H2a_1-19	S1P	K5ac	K9ac	K13ac	0	0	0	0
P4	H2B_1-19	unmod				0	0	0	0
P5	H2B_1-19	K5ac				0	0	0	0
P6	H2B_1-19	K12ac				0	0	0	0
P7	H2B_1-19	S14P				0	0	0	0
P8	H2B_1-19	K15ac				0	0	0	0
P9	H2B_1-19	K5ac	K12ac			0	0	0	0
P10	H2B_1-19	K5ac	S14P			0	0	0	0
P11	H2B_1-19	K5ac	K15ac			0	0	0	0
P12	H2B_1-19	K12ac	S14P			0	0	0	0
P13	H2B_1-19	K12ac	K15ac			0	0	0	0
P14	H2B_1-19	S14P	K15ac			0	0	0	0
P15	H2B_1-19	K5ac	K12ac	S14P		0	0	0	0
P16	H2B_1-19	K5ac	K12ac	K15ac		0	0	0	0
P17	H2B_1-19	K5ac	S14P	K15ac		0	0	0	0
P18	H2B_1-19	K12ac	S14P	K15ac		0	0	0	0
P19	H2B_1-19	K5ac	K12ac	S14P	K15ac	0	0	0	0
